# Supplementary material for: Genetic Diversity and Possible Origins of the Hepatitis B Virus in Siberian Natives
Source: Viruses. 2022 Nov 7;14(11):2465. doi: 10.3390/v14112465 (PMC9693834; doi:10.3390/v14112465)
Supplement: Supplementary file 1 [file viruses-14-02465-s001.zip]

Archive with 3 entries (3 files):
- Supplementary Figure S1. ML-tree of 1053 studied HBV strains.pdf
- Supplementary File S1. HBV sequences.zip
- Supplementary Table S1. Anthropological, genetic and linguistic gropus in Siberia.pdf
